# Supplementary material for: Sputtering-Deposited Ultra-Thin Ag–Cu Films on Non-Woven Fabrics for Face Masks with Antimicrobial Function and Breath NOx Response
Source: Materials (Basel). 2024 Mar 29;17(7):1574. doi: 10.3390/ma17071574 (PMC11012588; doi:10.3390/ma17071574)
Supplement: Supplementary file 1 [file materials-17-01574-s001.zip]

Archive with 1 entries (1 files):
- materials-2921658-supplementary.pdf
